# Supplementary material for: Long-read sequencing of the human cytomegalovirus transcriptome with the Pacific Biosciences RSII platform
Source: Sci Data. 2017 Dec 19;4:170194. doi: 10.1038/sdata.2017.194 (PMC5735922; doi:10.1038/sdata.2017.194)
Supplement: Supplementary file 1 [file sdata2017194-isa1.zip]

Archive with 3 entries (3 files):
- i_Investigation.txt
- s_study_Boldogkoi.txt
- a_assay_Boldogkoi.txt
