# Supplementary material for: Long-read sequencing of the human cytomegalovirus transcriptome with the Pacific Biosciences RSII platform
Source: Sci Data. 2017 Dec 19;4:170194. doi: 10.1038/sdata.2017.194 (PMC5735922; doi:10.1038/sdata.2017.194)
Supplement: Supplementary file 1 [file sdata2017194-isa1.zip › i_Investigation.txt]

# Investigation File generated for Scientific Data with Investigation File Authoring Tool version 0.1.0 on 20/11/2017 - This metadata file is CC0
ONTOLOGY SOURCE REFERENCE
Term Source Name	NCBITAXON	BTO	OBI	EFO
Term Source File	http://data.bioontology.org/ontologies/NCBITAXON	http://data.bioontology.org/ontologies/BTO	http://data.bioontology.org/ontologies/OBI	http://data.bioontology.org/ontologies/EFO
Term Source Version	2016AB	unknown	2014-08-18	2.89
Term Source Description	National Center for Biotechnology Information (NCBI) Organismal Classification	BRENDA Tissue and Enzyme Source Ontology	Ontology for Biomedical Investigations	Experimental Factor Ontology
INVESTIGATION
Investigation Identifier
Investigation Title
Investigation Description
Investigation Submission Date
Investigation Public Release Date
INVESTIGATION PUBLICATIONS
Investigation PubMed ID
Investigation Publication DOI
Investigation Publication Author List
Investigation Publication Title
Investigation Publication Status
Investigation Publication Status Term Accession Number
Investigation Publication Status Term Source REF
INVESTIGATION CONTACTS
Investigation Person Last Name
Investigation Person Mid Initials
Investigation Person First Name
Investigation Person Address
Investigation Person Phone
Investigation Person Fax
Investigation Person Email
Investigation Person Affiliation
Investigation Person Roles
Investigation Person Roles Term Accession Number
Investigation Person Roles Term Source REF
STUDY
Study Identifier	10.1038/sdata.2017.194
Study Title	Long-read sequencing of the human cytomegalovirus transcriptome with the Pacific Biosciences RSII platform
Study Submission Date	07/09/2017
Study Public Release Date	19/12/2017
Study Description	http://www.nature.com/articles/sdata2017194#abstract
Study File Name	s_study_Boldogkoi.txt
Comment[Subject Keywords]	///;//;///
Comment[Manuscript Licence]	CC BY-4.0
Comment[Experimental Metadata Licence]	CC0
Comment[Supplementary Information File Name]	
Comment[Supplementary Information File Type]	x-zip-compressed
Comment[Supplementary Information File URL]	http://www.nature.com/articles/sdata2017194#supplementary-information
Comment[Data Repository]	European Nucleotide Archive
Comment[Data Record Accession]	PRJEB22072
Comment[Data Record URI]	http://www.ebi.ac.uk/ena/data/view/PRJEB22072
STUDY DESIGN DESCRIPTORS
Study Design Type	parallel group design	transcription profiling design
Study Design Type Term Accession Number	OBI:0500006	OBI:0001430
Study Design Type Term Source REF	OBI	OBI
STUDY PUBLICATIONS
Study PubMed ID	""
Study Publication DOI	doi:10.1038/s41598-017-16262-z
Study Publication Author List	""
Study Publication Title	""
Study Publication Status	published
Study Publication Status Term Accession Number	
Study Publication Status Term Source REF	
STUDY FACTORS
Study Factor Name	library preparation	sample preparation for sequencing assay	flowcell
Study Factor Type	nucleic acid library construction protocol	sample preparation for sequencing assay	protocol
Study Factor Type Term Accession Number	http://www.ebi.ac.uk/efo/EFO_0004184	OBI:0001902	OBI:0000272
Study Factor Type Term Source REF	EFO	OBI	OBI
STUDY ASSAYS
Study Assay Measurement Type	transcription profiling assay
Study Assay Measurement Type Term Accession Number	OBI:0000424
Study Assay Measurement Type Term Source REF	OBI
Study Assay Technology Type	RNA sequencing
Study Assay Technology Type Term Accession Number	OBI:0001177
Study Assay Technology Type Term Source REF	OBI
Study Assay Technology Platform	""
Study Assay File Name	a_assay_Boldogkoi.txt
STUDY PROTOCOLS
Study Protocol Name	Cell culture and viral infection	RNA extraction and cDNA library preparation	SMRTbell template preparation and SMRT sequencing	Read processing
Study Protocol Type	cytomegalovirus infection	RNA extraction	RNA sequencing	data transformation
Study Protocol Type Term Accession Number	http://www.ebi.ac.uk/efo/EFO_0001062	OBI:0666666	OBI:0001177	OBI:0200000
Study Protocol Type Term Source REF	EFO	OBI	OBI	OBI
Study Protocol Description				
Study Protocol URI	""	""	""	""
Study Protocol Version				
Study Protocol Parameters Name	""	""	instrument; manufacturer	""
Study Protocol Parameters Name Term Accession Number	""	""	""	""
Study Protocol Parameters Name Term Source REF	""	""	""	""
Study Protocol Components Name	""	""	""	""
Study Protocol Components Type	""	""	""	""
Study Protocol Components Type Term Accession Number	""	""	""	""
Study Protocol Components Type Term Source REF	""	""	""	""
STUDY CONTACTS
Study Person Last Name	Balázs	Tombácz	Szűcs	Snyder	Boldogkői
Study Person First Name	Zsolt	Dóra	Attila	Michael	Zsolt
Study Person Mid Initials					
Study Person Email	""	""	""	""	boldogkoi.zsolt@med.u-szeged.hu
Study Person Phone					
Study Person Fax					
Study Person Address					
Study Person Affiliation	Department of Medical Biology, Faculty of Medicine, University of Szeged, Szeged 6720, Hungary	Department of Medical Biology, Faculty of Medicine, University of Szeged, Szeged 6720, Hungary	Department of Medical Biology, Faculty of Medicine, University of Szeged, Szeged 6720, Hungary	Department of Genetics, School of Medicine, Stanford University, Stanford, California 94305, USA	Department of Medical Biology, Faculty of Medicine, University of Szeged, Szeged 6720, Hungary
Study Person Roles					
Study Person Roles Term Accession Number					
Study Person Roles Term Source REF					
Comment[Study Person ORCID]					
Comment[Funder]					
Comment[FundRef ID]					
Comment[Funder Term Source REF]					
Comment[Grant Identifier]					
