# Supplementary material for: Long-read sequencing of the human cytomegalovirus transcriptome with the Pacific Biosciences RSII platform
Source: Sci Data. 2017 Dec 19;4:170194. doi: 10.1038/sdata.2017.194 (PMC5735922; doi:10.1038/sdata.2017.194)
Supplement: Supplementary file 1 [file sdata2017194-isa1.zip › s_study_Boldogkoi.txt]

Source Name	Characteristics[organism]	Term Source REF	Term Accession Number	Characteristics[cell line]	Term Source REF	Term Accession Number	Protocol REF	Protocol REF	Sample Name	Material Type	Term Source REF	Term Accession Number	Factor Value[library preparation]	Factor Value[sample preparation for sequencing assay]	Factor Value[flowcell]
American Type Culture Collection	Human betaherpesvirus 5	NCBITAXON		lung fibroblast cell line	BTO	BTO:0000161	Cell culture and viral infection	RNA extraction and cDNA library preparation	Run1	total RNA	EFO	EFO:0004964	polyA	1	c101053042550000001823240212291632
American Type Culture Collection	Human betaherpesvirus 5	NCBITAXON		lung fibroblast cell line	BTO	BTO:0000161	Cell culture and viral infection	RNA extraction and cDNA library preparation	Run2	total RNA	EFO	EFO:0004964	polyA	1	c101056272550000001823253401061742
American Type Culture Collection	Human betaherpesvirus 5	NCBITAXON		lung fibroblast cell line	BTO	BTO:0000161	Cell culture and viral infection	RNA extraction and cDNA library preparation	Run3	total RNA	EFO	EFO:0004964	polyA	1	c101056272550000001823253401061743
American Type Culture Collection	Human betaherpesvirus 5	NCBITAXON		lung fibroblast cell line	BTO	BTO:0000161	Cell culture and viral infection	RNA extraction and cDNA library preparation	Run4	total RNA	EFO	EFO:0004964	random	2	c101056272550000001823253401061744
American Type Culture Collection	Human betaherpesvirus 5	NCBITAXON		lung fibroblast cell line	BTO	BTO:0000161	Cell culture and viral infection	RNA extraction and cDNA library preparation	Run5	total RNA	EFO	EFO:0004964	polyA	3	c101121862550000001823256805221734
American Type Culture Collection	Human betaherpesvirus 5	NCBITAXON		lung fibroblast cell line	BTO	BTO:0000161	Cell culture and viral infection	RNA extraction and cDNA library preparation	Run6	total RNA	EFO	EFO:0004964	polyA	3	c101121862550000001823256805221735
American Type Culture Collection	Human betaherpesvirus 5	NCBITAXON		lung fibroblast cell line	BTO	BTO:0000161	Cell culture and viral infection	RNA extraction and cDNA library preparation	Run7	total RNA	EFO	EFO:0004964	polyA	4	c101061712550000001823264601061775
American Type Culture Collection	Human betaherpesvirus 5	NCBITAXON		lung fibroblast cell line	BTO	BTO:0000161	Cell culture and viral infection	RNA extraction and cDNA library preparation	Run8	total RNA	EFO	EFO:0004964	polyA	4	c101061712550000001823264601061776
