# Supplementary material for: Long-read sequencing of the human cytomegalovirus transcriptome with the Pacific Biosciences RSII platform
Source: Sci Data. 2017 Dec 19;4:170194. doi: 10.1038/sdata.2017.194 (PMC5735922; doi:10.1038/sdata.2017.194)
Supplement: Supplementary file 1 [file sdata2017194-isa1.zip › a_assay_Boldogkoi.txt]

Sample Name	Protocol REF	Parameter Value[instrument]	Parameter Value[manufacturer]	Protocol REF	Assay Name	Raw Data File	Comment[Data Repository]	Comment[Data Record Accession]	Comment[Data Record URI]	Factor Value[library preparation ]	Factor Value[sample preparation for sequencing assay]	Factor Value[flowcell]
Run1	SMRTbell template preparation and SMRT sequencing	PacBio RS II	PacBio	Read processing	ERR2106421	ERX2163672	European Nucleotide Archive	PRJEB22072	http://www.ebi.ac.uk/ena/data/view/PRJEB22072	polyA	1	c101053042550000001823240212291632
Run2	SMRTbell template preparation and SMRT sequencing	PacBio RS II	PacBio	Read processing	ERR2106422	ERX2163673	European Nucleotide Archive	PRJEB22072	http://www.ebi.ac.uk/ena/data/view/PRJEB22072	polyA	1	c101056272550000001823253401061742
Run3	SMRTbell template preparation and SMRT sequencing	PacBio RS II	PacBio	Read processing	ERR2106423	ERX2163674	European Nucleotide Archive	PRJEB22072	http://www.ebi.ac.uk/ena/data/view/PRJEB22072	polyA	1	c101056272550000001823253401061743
Run4	SMRTbell template preparation and SMRT sequencing	PacBio RS II	PacBio	Read processing	ERR2106424	ERX2163675	European Nucleotide Archive	PRJEB22072	http://www.ebi.ac.uk/ena/data/view/PRJEB22072	random	2	c101056272550000001823253401061744
Run5	SMRTbell template preparation and SMRT sequencing	PacBio RS II	PacBio	Read processing	ERR2106425	ERX2163676	European Nucleotide Archive	PRJEB22072	http://www.ebi.ac.uk/ena/data/view/PRJEB22072	polyA	3	c101121862550000001823256805221734
Run6	SMRTbell template preparation and SMRT sequencing	PacBio RS II	PacBio	Read processing	ERR2106426	ERX2163677	European Nucleotide Archive	PRJEB22072	http://www.ebi.ac.uk/ena/data/view/PRJEB22072	polyA	3	c101121862550000001823256805221735
Run7	SMRTbell template preparation and SMRT sequencing	PacBio RS II	PacBio	Read processing	ERR2106427	ERX2163678	European Nucleotide Archive	PRJEB22072	http://www.ebi.ac.uk/ena/data/view/PRJEB22072	polyA	4	c101061712550000001823264601061775
Run8	SMRTbell template preparation and SMRT sequencing	PacBio RS II	PacBio	Read processing	ERR2106428	ERX2163679	European Nucleotide Archive	PRJEB22072	http://www.ebi.ac.uk/ena/data/view/PRJEB22072	polyA	4	c101061712550000001823264601061776
